# Supplementary material for: Maternal haploid waxy maize, environmental effects on grain yield, and quality parameters
Source: PLoS One. 2022 Nov 10;17(11):e0277283. doi: 10.1371/journal.pone.0277283 (PMC9648738; doi:10.1371/journal.pone.0277283)
Supplement: S1 Data — (XLSX) [file pone.0277283.s001.xlsx]

## Sheet: Sayfa1
	DH-119	DH-15	DH-166	DH-168	DH-170	DH-183	DH-187	DH-198	DH-210	DH-25	DH-332	DH-40	DH-423	DH-504	DH-683	DH-686	DH-76
DH-119	1
DH-15	0.46	1
DH-166	0.5	0.35	1
DH-168	0.27	0.38	0.31	1
DH-170	0.2	0.2	0.32	0.37	1
DH-183	0.37	0.33	0.67	0.24	0.36	1
DH-187	0.23	0.35	0.35	0.42	0.33	0.5	1
DH-198	0.41	0.23	0.52	0.36	0.36	0.5	0.4	1
DH-210	0.39	0.3	0.48	0.36	0.3	0.5	0.37	0.45	1
DH-25	0.39	0.33	0.54	0.43	0.23	0.36	0.5	0.42	0.46	1
DH-332	0.36	0.22	0.37	0.44	0.46	0.2	0.3	0.48	0.46	0.45	1
DH-40	0.43	0.26	0.57	0.39	0.27	0.4	0.29	0.62	0.58	0.53	0.48	1
DH-423	0.3	0.38	0.33	0.41	0.24	0.36	0.37	0.5	0.65	0.45	0.39	0.55	1
DH-504	0.24	0.25	0.48	0.44	0.26	0.39	0.27	0.55	0.38	0.37	0.35	0.48	0.41	1
DH-683	0.23	0.16	0.42	0.42	0.37	0.42	0.26	0.39	0.36	0.36	0.33	0.39	0.64	0.35	1
DH-686	0.32	0.12	0.36	0.35	0.3	0.43	0.45	0.38	0.43	0.41	0.46	0.46	0.38	0.44	0.44	1
DH-76	0.26	0.2	0.37	0.3	0.33	0.68	0.47	0.24	0.41	0.3	0.2	0.25	0.3	0.26	0.21	0.44	1
