# Supplementary material for: Maternal haploid waxy maize, environmental effects on grain yield, and quality parameters
Source: PLoS One. 2022 Nov 10;17(11):e0277283. doi: 10.1371/journal.pone.0277283 (PMC9648738; doi:10.1371/journal.pone.0277283)
Supplement: S2 Data — (XLSX) [file pone.0277283.s002.xlsx]

## Sheet: konya
location	rep	varieties	grain yield (t/ha-1)
konya	1	1	7.74
konya	1	2	9.98		model
konya	1	3	7.24		rep
konya	1	4	7.5		varieties
konya	1	5	11.33
konya	1	6	8.78
konya	1	7	9.47
konya	1	8	11.61
konya	1	9	10.43
konya	1	10	11.79		grain yield (t/ha-1)							sum of squars		mean of squars	error means of squars		probability
konya	1	11	6.84		model:rep	total	number	means		Model		SS	DF	MS	EMS	F ratio	P	CV%	LSD 0,05
konya	1	12	9.02		1	190.88	19	10.0463		rep		6.09965	2	3.04982		1.64348	0.207479		0.896358
konya	1	13	10.05		2	204.9	19	10.7842		varieties		220.175	18	12.232		6.59152	8.63469e-07		2.25578
konya	1	14	11.89		3	192.75	19	10.1447		error		66.8056	36	1.85571				13.1935
konya	1	15	10.05							total		293.08	56
konya	1	16	11.7		model:varieties
konya	1	check-1	12.05		1	24.71	3	8.23667
konya	1	check-2	7.61		2	28.35	3	9.45
konya	1	check-3	15.8		3	25.78	3	8.59333
konya	2	1	8.55		4	25.44	3	8.48
konya	2	2	9.31		5	33.75	3	11.25
konya	2	3	10.53		6	27.81	3	9.27
konya	2	4	8.51		7	28.16	3	9.38667
konya	2	5	10.59		8	28.54	3	9.51333
konya	2	6	8.74		9	36.13	3	12.0433
konya	2	7	8.56		10	36.64	3	12.2133
konya	2	8	11.72		11	22.76	3	7.58667
konya	2	9	13.3		12	25.31	3	8.43667
konya	2	10	11.18		13	31.9	3	10.6333
konya	2	11	7.37		14	36.7	3	12.2333
konya	2	12	8.73		15	35.27	3	11.7567
konya	2	13	11.89		16	37.52	3	12.5067
konya	2	14	13.26		check-1	39.11	3	13.0367
konya	2	15	12.57		check-2	22.27	3	7.42333
konya	2	16	13.76		check-3	42.38	3	14.1267
konya	2	check-1	15.15
konya	2	check-2	7.94
konya	2	check-3	13.24
konya	3	1	8.42
konya	3	2	9.06
konya	3	3	8.01
konya	3	4	9.43
konya	3	5	11.83
konya	3	6	10.29
konya	3	7	10.13
konya	3	8	5.21
konya	3	9	12.4
konya	3	10	13.67
konya	3	11	8.55
konya	3	12	7.56
konya	3	13	9.96
konya	3	14	11.55
konya	3	15	12.65
konya	3	16	12.06
konya	3	check-1	11.91
konya	3	check-2	6.72
konya	3	check-3	13.34
codes	varieties
1	ADAX-2
2	ADAX-8
3	ADAX-9
4	ADAX-9R
5	ADAX-11
6	ADAX-11R
7	ADAX-12
8	ADAX-13
9	ADAX-13R
10	ADAX-14
11	ADAX-15R
12	ADAX-16
13	ADAX-17
14	ADAX-17R
15	ADAX-18
16	ADAX-19
check-1	P2088
check-2	KALUMET
check-3	DKC6761

## Sheet: sakarya
location	rep	varieties	grain yield (t/ha-1)
SAKARYA	1	1	7.53
SAKARYA	1	2	8.87		model
SAKARYA	1	3	6.74		rep
SAKARYA	1	4	8.13		varieties
SAKARYA	1	5	8.89
SAKARYA	1	6	10.24
SAKARYA	1	7	9.56
SAKARYA	1	8	11.02
SAKARYA	1	9	12.14
SAKARYA	1	10	12.04
SAKARYA	1	11	7.93		grain yield (t/ha-1)							sum of squars		mean of squars	error means of squars		probability
SAKARYA	1	12	8.47		model:rep	total	number	means		Model		SS	DF	MS	EMS	F ratio	P	CV%	LSD 0,05
SAKARYA	1	13	8.4		1	195.93	19	10.3121		rep		2.77934	2	1.38967		0.447748	0.642576		1.15922
SAKARYA	1	14	9.05		2	204.85	19	10.7816		varieties		678.341	18	37.6856		12.1422	2.53546e-10		2.9173
SAKARYA	1	15	9.04		3	204.81	19	10.7795		error		111.733	36	3.10369				16.5819
SAKARYA	1	16	10.01							total		792.853	56
SAKARYA	1	check-1	18.9		model:varieties
SAKARYA	1	check-2	12.26		1	18.5	3	6.16667		check-3	20.25	A
SAKARYA	1	check-3	16.71		2	28.13	3	9.37667		check-1	18.0533	A
SAKARYA	2	1	6.2		3	24.65	3	8.21667		check-2	13.18	B
SAKARYA	2	2	8.83		4	26.28	3	8.76		8	12.54	BC
SAKARYA	2	3	10.46		5	27.83	3	9.27667		10	12.24	BCD
SAKARYA	2	4	9.1		6	26.52	3	8.84		16	11.2267	BCDE
SAKARYA	2	5	9.95		7	29.58	3	9.86		9	10.64	BCDEF
SAKARYA	2	6	9.6		8	37.62	3	12.54		12	10.1733	CDEF
SAKARYA	2	7	10.2		9	31.92	3	10.64		7	9.86	CDEF
SAKARYA	2	8	12.79		10	36.72	3	12.24		15	9.79333	CDEF
SAKARYA	2	9	9.29		11	18.87	3	6.29		2	9.37667	DEF
SAKARYA	2	10	12.01		12	30.52	3	10.1733		5	9.27667	EF
SAKARYA	2	11	7.86		13	25.17	3	8.39		6	8.84	EFG
SAKARYA	2	12	8.66		14	25.77	3	8.59		4	8.76	EFG
SAKARYA	2	13	9.62		15	29.38	3	9.79333		14	8.59	EFG
SAKARYA	2	14	8.74		16	33.68	3	11.2267		13	8.39	EFG
SAKARYA	2	15	11.06		check-1	54.16	3	18.0533		3	8.21667	FG
SAKARYA	2	16	11.68		check-2	39.54	3	13.18		11	6.29	G
SAKARYA	2	check-1	17.98		check-3	60.75	3	20.25		1	6.16667	G
SAKARYA	2	check-2	11.28
SAKARYA	2	check-3	19.54
SAKARYA	3	1	4.77
SAKARYA	3	2	10.43
SAKARYA	3	3	7.45
SAKARYA	3	4	9.05
SAKARYA	3	5	8.99
SAKARYA	3	6	6.68
SAKARYA	3	7	9.82			16.71
SAKARYA	3	8	13.81			19.54
SAKARYA	3	9	10.49			20.5
SAKARYA	3	10	12.67
SAKARYA	3	11	3.08
SAKARYA	3	12	13.39
SAKARYA	3	13	7.15
SAKARYA	3	14	7.98
SAKARYA	3	15	9.28
SAKARYA	3	16	11.99
SAKARYA	3	check-1	17.28
SAKARYA	3	check-2	16
SAKARYA	3	check-3	20.5
	codes	varieties
	1	ADAX-2
	2	ADAX-8
	3	ADAX-9
	4	ADAX-9R
	5	ADAX-11
	6	ADAX-11R
	7	ADAX-12
	8	ADAX-13
	9	ADAX-13R
	10	ADAX-14
	11	ADAX-15R
	12	ADAX-16
	13	ADAX-17
	14	ADAX-17R
	15	ADAX-18
	16	ADAX-19
	check-1	P2088
	check-2	KALUMET
	check-3	DKC6761

## Sheet: samsun
location	rep	varieties	grain yield (t/ha-1)
samsun	1	1	11.305		model														codes	varieties
samsun	1	2	11.819		rep														1	ADAX-2
samsun	1	3	9.592		varieties														2	ADAX-8
samsun	1	4	7.895																3	ADAX-9
samsun	1	5	11.866																4	ADAX-9R
samsun	1	6	8.821																5	ADAX-11
samsun	1	7	8.864																6	ADAX-11R
samsun	1	8	11.289																7	ADAX-12
samsun	1	9	10.957	grain yield (t/ha-1)							sum of squars		mean of squars	error means of squars		probability			8	ADAX-13
samsun	1	10	12.862	model:rep	total	number	means		Model		SS	DF	MS	EMS	F ratio	P	CV%	LSD 0,05	9	ADAX-13R
samsun	1	11	8.882	1	207.793	19	10.9365		rep		9.97606	2	4.98803		2.80537	0.0737473		0.877396	10	ADAX-14
samsun	1	12	11.477	2	222.919	19	11.7326		varieties		319.221	18	17.7345		9.97425	4.04194e-09		2.20806	11	ADAX-15R
samsun	1	13	6.917	3	225.973	19	11.8933		error		64.009	36	1.77803				11.5741		12	ADAX-16
samsun	1	14	8.054						total		393.206	56							13	ADAX-17
samsun	1	15	14.12	model:varieties															14	ADAX-17R
samsun	1	16	10.523	1	31.954	3	10.6513												15	ADAX-18
samsun	1	check-1	10.47	2	37.975	3	12.6583												16	ADAX-19
samsun	1	check-2	16.66	3	30.07	3	10.0233												check-1	P2088
samsun	1	check-3	15.42	4	23.667	3	7.889												check-2	KALUMET
samsun	2	1	10.479	5	31.562	3	10.5207												check-3	DKC6761
samsun	2	2	12.943	6	33.512	3	11.1707
samsun	2	3	10.075	7	31.479	3	10.493
samsun	2	4	7.478	8	37.974	3	12.658
samsun	2	5	9.978	9	36.177	3	12.059
samsun	2	6	10.44	10	41.208	3	13.736
samsun	2	7	13.473	11	30.027	3	10.009
samsun	2	8	14.355	12	32.833	3	10.9443
samsun	2	9	12.275	13	22.555	3	7.51833
samsun	2	10	13.754	14	27.034	3	9.01133
samsun	2	11	11.567	15	37.598	3	12.5327
samsun	2	12	10.737	16	36.67	3	12.2233
samsun	2	13	7.196	check-1	34.74	3	11.58
samsun	2	14	8.671	check-2	52.85	3	17.6167
samsun	2	15	13.031	check-3	46.8	3	15.6
samsun	2	16	12.287
samsun	2	check-1	12.86
samsun	2	check-2	16.76
samsun	2	check-3	14.56
samsun	3	1	10.17
samsun	3	2	13.213
samsun	3	3	10.403
samsun	3	4	8.294
samsun	3	5	9.718
samsun	3	6	14.251
samsun	3	7	9.142
samsun	3	8	12.33
samsun	3	9	12.945
samsun	3	10	14.592
samsun	3	11	9.578
samsun	3	12	10.619
samsun	3	13	8.442
samsun	3	14	10.309
samsun	3	15	10.447
samsun	3	16	13.86
samsun	3	check-1	11.41
samsun	3	check-2	19.43
samsun	3	check-3	16.82

## Sheet: biplot
	konya	sakarya	samsun
1	8.23667	6.16667	10.6513	ADAX-2	8.35156
2	9.45	9.37667	12.6583	ADAX-8	10.495
3	8.59333	8.21667	10.0233	ADAX-9	8.94444
4	8.48	8.76	7.889	ADAX-9R	8.37633			U matrix
5	11.25	9.27667	10.5207	ADAX-11	10.3491		1	-0.27442	0.157014	-0.0785086		-0.364886	0.103021
6	9.27	8.84	11.1707	ADAX-11R	9.76022		2	-0.0476222	0.186135	-0.115229		-0.0633213	0.122128
7	9.38667	9.86	10.493	ADAX-12	9.91322		3	-0.184657	0.0398812	0.139276		-0.245531	0.0261671
8	9.51333	12.54	12.658	ADAX-13	11.5704		4	-0.213618	-0.147597	0.415037		-0.284039	-0.0968424
9	12.0433	10.64	12.059	ADAX-13R	11.5808		5	-0.0734133	-0.132519	-0.165788		-0.0976147	-0.0869491
10	12.2133	12.24	13.736	ADAX-14	12.7298		6	-0.113831	0.078944	-0.00122632		-0.151356	0.0517972
11	7.58667	6.29	10.009	ADAX-15R	7.96189		7	-0.0793563	-0.00671691	0.150641		-0.105517	-0.00440714
12	8.43667	10.1733	10.9443	ADAX-16	9.85144		8	0.106286	0.126172	0.194188		0.141324	0.0827846
13	10.6333	8.39	7.51833	ADAX-17	8.84722		9	0.0449862	-0.0808923	-0.285528		0.0598163	-0.0530756
14	12.2333	8.59	9.01133	ADAX-17R	9.94489		10	0.167088	0.0250126	-0.309489		0.22217	0.0164114
15	11.7567	9.79333	12.5327	ADAX-18	11.3609		11	-0.296126	0.14704	0.0847652		-0.393747	0.0964769
16	12.5067	11.2267	12.2233	ADAX-19	11.9856		12	-0.0700223	0.0977947	0.268731		-0.0931058	0.0641656
check-1	13.0367	18.0533	11.58	P2088	14.2233		13	-0.202092	-0.333454	0.118728		-0.268714	-0.218788
check-2	7.42333	13.18	17.6167	Kalumet	12.74		14	-0.126537	-0.325393	-0.224054		-0.168251	-0.213499
check-3	14.1267	18.92	15.6	DKC6761	16.2156		15	0.0107515	-0.00344772	-0.377039		0.0142959	-0.00226214
							16	0.0857263	-0.111198	-0.305809		0.113987	-0.0729597
							check-1	0.408917	-0.325942	0.369988		0.543721	-0.213859
							check-2	0.223231	0.703321	0.0669782		0.296821	0.461467
							check-3	0.634709	-0.094155	0.0543418		0.843946	-0.0617776
								singular values	eigen values	% contribution
								17.474	305.34	75.2232
								8.62261	74.3495	18.3166
								5.12081	26.2227	6.46018
								V matrix
							konya	0.313474	-0.640463	-0.7011	0.313474	0	-0.640463	0
							sakarya	0.843946	-0.150546	0.514869	0.843946	0	-0.150546	0
							samsun	0.435303	0.753089	-0.493324	0.435303	0	0.753089	0
